# Supplementary material for: Pathogenic mutation hotspots in protein kinase domain structure
Source: Protein Sci. 2023 Sep 1;32(9):e4750. doi: 10.1002/pro.4750 (PMC10464295; doi:10.1002/pro.4750)
Supplement: Supplementary file 2 — Table S1. Statistics for cancer and non‐cancer mutations mapped to Aurora kinase A structure. [file PRO-32-e4750-s001.xlsx]

## Sheet: Table S1
Supplementary Table S1. Statistics for cancer and non-cancer mutations mapped to Aurora kinase A structure
Residue number	Amino acid	# of cancer mut	# of non-cancer mut	# of missense benign mut	Obs/Exp cancer	Obs/Exp non-cancer	Chi-square statistic	P-value
133	F	3	4	0	1.94922	0.732477	1.7867	0.181329
134	E	0	0	0	n/a	n/a	n/a	n/a
135	I	1	0	0	4.54817	0	3.55077	0.059518
136	G	1	1	0	2.27409	0.640918	0.916343	0.338437
137	R	0	2	0	0	1.28184	0.564495	0.452455
138	P	4	3	0	2.59896	0.549358	5.06982	0.0243459
139	L	2	2	0	2.27409	0.640918	1.83537	0.175495
140	G	7	15	0	1.44715	0.873979	1.25995	0.261661
141	K	1	4	0	0.909635	1.02547	0.0115494	0.914418
142	G	4	18	0	0.826941	1.04877	0.188732	0.663974
143	K	2	11	0	0.699719	1.08463	0.333533	0.563586
144	F	2	7	0	1.01071	0.996983	0.000292604	0.986352
145	G	6	11	0	1.60524	0.829423	1.77714	0.1825
146	N	2	4	0	1.51606	0.854557	0.452325	0.501233
147	V	2	3	0	1.81927	0.769101	0.949309	0.329895
148	Y	1	0	0	4.54817	0	3.55077	0.059518
149	L	2	2	0	2.27409	0.640918	1.83537	0.175495
150	A	0	2	0	0	1.28184	0.564495	0.452455
151	R	5	2	0	3.24869	0.366239	10.0272	0.00154243
152	E	4	0	0	4.54817	0	14.2343	0.000161403
153	k	0	2	1	0	1.28184	0.564495	0.452455
154	q	1	2	0	1.51606	0.854557	0.225666	0.634756
155	S	1	1	0	2.27409	0.640918	0.916343	0.338437
156	K	2	3	0	1.81927	0.769101	0.949309	0.329895
157	F	0	2	0	0	1.28184	0.564495	0.452455
158	I	0	1	0	0	1.28184	0.282041	0.595366
159	L	1	6	0	0.649739	1.09872	0.243278	0.621848
160	A	1	8	0	0.505353	1.13941	0.624732	0.429294
161	L	1	2	0	1.51606	0.854557	0.225666	0.634756
162	K	1	12	0	0.349859	1.18323	1.5635	0.211154
163	V	1	3	0	1.13704	0.961376	0.0212344	0.884142
164	L	3	7	0	1.36445	0.897285	0.377103	0.539158
165	F	1	5	0	0.758029	1.0682	0.0994447	0.752497
166	K	1	3	0	1.13704	0.961376	0.0212344	0.884142
167	A	0	3	1	0	1.28184	0.847363	0.3573
168	Q	1	5	0	0.758029	1.0682	0.0994447	0.752497
169	L	2	2	0	2.27409	0.640918	1.83537	0.175495
170	E	2	0	0	4.54817	0	7.10673	0.00767952
171	K	0	1	0	0	1.28184	0.282041	0.595366
172	A	2	1	0	3.03212	0.427278	3.49918	0.0613993
173	G	0	0	0	n/a	n/a	n/a	n/a
174	V	0	0	0	n/a	n/a	n/a	n/a
175	E	1	5	1	0.758029	1.0682	0.0994447	0.752497
176	H	0	0	1	n/a	n/a	n/a	n/a
177	Q	0	3	0	0	1.28184	0.847363	0.3573
178	L	3	3	0	2.27409	0.640918	2.7571	0.0968239
179	R	0	5	0	0	1.28184	1.41434	0.234337
180	R	1	3	0	1.13704	0.961376	0.0212344	0.884142
181	E	0	13	0	0	1.28184	3.69898	0.0544456
182	V	3	0	0	4.54817	0	10.6679	0.00109011
183	E	3	2	0	2.7289	0.512734	4.22762	0.0397712
184	I	3	4	0	1.94922	0.732477	1.7867	0.181329
185	Q	3	4	0	1.94922	0.732477	1.7867	0.181329
186	S	1	2	0	1.51606	0.854557	0.225666	0.634756
187	H	3	4	0	1.94922	0.732477	1.7867	0.181329
188	L	9	4	0	3.14873	0.394411	17.0784	3.58673e-05
189	R	3	3	0	2.27409	0.640918	2.7571	0.0968239
190	H	0	3	0	0	1.28184	0.847363	0.3573
191	P	3	6	0	1.51606	0.854557	0.679984	0.409592
192	N	0	4	0	0	1.28184	1.13064	0.287638
193	I	3	9	0	1.13704	0.961376	0.0640789	0.800162
194	L	6	3	0	3.03212	0.427278	10.5438	0.00116576
195	R	11	13	0	2.08458	0.694327	8.0986	0.00442994
196	L	2	3	0	1.81927	0.769101	0.949309	0.329895
197	Y	0	5	0	0	1.28184	1.41434	0.234337
198	G	0	1	0	0	1.28184	0.282041	0.595366
199	Y	0	3	0	0	1.28184	0.847363	0.3573
200	F	0	2	0	0	1.28184	0.564495	0.452455
201	H	0	4	0	0	1.28184	1.13064	0.287638
202	D	0	1	0	0	1.28184	0.282041	0.595366
203	A	0	0	0	n/a	n/a	n/a	n/a
204	T	0	1	0	0	1.28184	0.282041	0.595366
205	R	0	9	0	0	1.28184	2.5533	0.110064
206	V	3	6	0	1.51606	0.854557	0.679984	0.409592
207	Y	0	4	1	0	1.28184	1.13064	0.287638
208	L	0	4	0	0	1.28184	1.13064	0.287638
209	I	0	1	0	0	1.28184	0.282041	0.595366
210	L	9	3	0	3.41113	0.320459	19.8354	8.44045e-06
211	E	1	1	0	2.27409	0.640918	0.916343	0.338437
212	Y	6	5	0	2.48082	0.582652	6.85326	0.00884798
213	A	0	4	0	0	1.28184	1.13064	0.287638
214	P	0	2	0	0	1.28184	0.564495	0.452455
215	L	0	2	0	0	1.28184	0.564495	0.452455
216	G	2	3	0	1.81927	0.769101	0.949309	0.329895
217	T	1	3	0	1.13704	0.961376	0.0212344	0.884142
218	V	0	6	0	0	1.28184	1.69846	0.19249
219	Y	0	2	1	0	1.28184	0.564495	0.452455
220	R	1	0	0	4.54817	0	3.55077	0.059518
221	E	0	2	0	0	1.28184	0.564495	0.452455
222	L	0	2	0	0	1.28184	0.564495	0.452455
223	Q	0	2	0	0	1.28184	0.564495	0.452455
224	K	0	1	0	0	1.28184	0.282041	0.595366
225	L	0	0	1	n/a	n/a	n/a	n/a
226	S	1	1	0	2.27409	0.640918	0.916343	0.338437
227	K	0	0	0	n/a	n/a	n/a	n/a
228	F	0	1	0	0	1.28184	0.282041	0.595366
229	D	0	1	0	0	1.28184	0.282041	0.595366
230	E	0	3	0	0	1.28184	0.847363	0.3573
231	Q	1	2	0	1.51606	0.854557	0.225666	0.634756
232	R	0	3	0	0	1.28184	0.847363	0.3573
233	T	0	3	0	0	1.28184	0.847363	0.3573
234	A	0	1	1	0	1.28184	0.282041	0.595366
235	T	0	1	0	0	1.28184	0.282041	0.595366
236	Y	0	8	0	0	1.28184	2.26793	0.132076
237	I	0	2	0	0	1.28184	0.564495	0.452455
238	T	1	2	0	1.51606	0.854557	0.225666	0.634756
239	E	0	8	0	0	1.28184	2.26793	0.132076
240	L	2	3	0	1.81927	0.769101	0.949309	0.329895
241	A	0	3	0	0	1.28184	0.847363	0.3573
242	N	0	1	0	0	1.28184	0.282041	0.595366
243	A	4	4	0	2.27409	0.640918	3.68153	0.0550184
244	L	1	3	0	1.13704	0.961376	0.0212344	0.884142
245	S	1	3	0	1.13704	0.961376	0.0212344	0.884142
246	Y	0	2	0	0	1.28184	0.564495	0.452455
247	C	3	7	0	1.36445	0.897285	0.377103	0.539158
248	H	3	8	0	1.24041	0.932244	0.180634	0.670829
249	S	0	2	0	0	1.28184	0.564495	0.452455
250	K	1	0	1	4.54817	0	3.55077	0.059518
251	R	0	0	0	n/a	n/a	n/a	n/a
252	V	10	1	0	4.1347	0.11653	30.7103	2.99568e-08
253	I	1	5	0	0.758029	1.0682	0.0994447	0.752497
254	H	0	14	0	0	1.28184	3.98646	0.0458673
255	R	0	14	0	0	1.28184	3.98646	0.0458673
256	D	1	11	0	0.379014	1.17502	1.31572	0.251362
257	I	0	3	0	0	1.28184	0.847363	0.3573
258	K	0	9	0	0	1.28184	2.5533	0.110064
259	P	0	14	0	0	1.28184	3.98646	0.0458673
260	E	0	18	1	0	1.28184	5.14062	0.0233722
261	N	3	13	0	0.852782	1.04149	0.0988873	0.753169
262	L	0	6	0	0	1.28184	1.69846	0.19249
263	L	0	4	0	0	1.28184	1.13064	0.287638
264	L	0	5	0	0	1.28184	1.41434	0.234337
265	G	0	4	0	0	1.28184	1.13064	0.287638
266	S	0	0	0	n/a	n/a	n/a	n/a
267	A	3	3	0	2.27409	0.640918	2.7571	0.0968239
268	G	1	4	0	0.909635	1.02547	0.0115494	0.914418
269	E	1	6	0	0.649739	1.09872	0.243278	0.621848
270	L	0	10	1	0	1.28184	2.83909	0.0919963
271	K	0	2	0	0	1.28184	0.564495	0.452455
272	I	3	4	1	1.94922	0.732477	1.7867	0.181329
273	A	2	6	0	1.13704	0.961376	0.0425937	0.836492
274	D	11	11	0	2.27409	0.640918	10.2294	0.00138217
275	F	4	3	0	2.59896	0.549358	5.06982	0.0243459
276	G	7	16	0	1.38423	0.891711	0.973321	0.323853
277	W	6	5	0	2.48082	0.582652	6.85326	0.00884798
278	S	0	7	0	0	1.28184	1.98299	0.159076
279	V	4	8	0	1.51606	0.854557	0.90865	0.340473
280	H	20	4	0	3.79014	0.213639	53.597	2.46136e-13
281	A	10	7	0	2.6754	0.527814	13.6178	0.000224056
282	P	1	4	0	0.909635	1.02547	0.0115494	0.914418
283	S	2	1	0	3.03212	0.427278	3.49918	0.0613993
284	S	4	2	0	3.03212	0.427278	7.01376	0.00808858
285	R	3	2	1	2.7289	0.512734	4.22762	0.0397712
286	R	4	5	0	2.02141	0.712131	2.66381	0.102655
287	T	0	3	0	0	1.28184	0.847363	0.3573
288	T	1	0	0	4.54817	0	3.55077	0.059518
289	L	2	5	0	1.29948	0.915597	0.177848	0.673229
290	C	1	5	1	0.758029	1.0682	0.0994447	0.752497
291	G	1	7	0	0.568522	1.12161	0.42223	0.515827
292	T	0	7	0	0	1.28184	1.98299	0.159076
293	L	0	7	0	0	1.28184	1.98299	0.159076
294	D	0	15	0	0	1.28184	4.27436	0.0386915
295	Y	1	5	0	0.758029	1.0682	0.0994447	0.752497
296	L	6	10	0	1.70556	0.801147	2.27141	0.13178
297	P	0	9	0	0	1.28184	2.5533	0.110064
298	P	0	10	0	0	1.28184	2.83909	0.0919963
299	E	1	13	0	0.324869	1.19028	1.81703	0.177667
300	M	0	3	0	0	1.28184	0.847363	0.3573
301	I	0	3	0	0	1.28184	0.847363	0.3573
302	E	1	1	0	2.27409	0.640918	0.916343	0.338437
303	G	1	3	0	1.13704	0.961376	0.0212344	0.884142
304	R	0	4	0	0	1.28184	1.13064	0.287638
305	M	0	5	0	0	1.28184	1.41434	0.234337
306	H	0	2	1	0	1.28184	0.564495	0.452455
307	D	0	7	0	0	1.28184	1.98299	0.159076
308	E	0	3	0	0	1.28184	0.847363	0.3573
309	K	0	6	0	0	1.28184	1.69846	0.19249
310	V	1	5	0	0.758029	1.0682	0.0994447	0.752497
311	D	3	16	0	0.718133	1.07944	0.431428	0.511289
312	L	0	2	0	0	1.28184	0.564495	0.452455
313	W	0	9	0	0	1.28184	2.5533	0.110064
314	S	1	9	0	0.454817	1.15365	0.843846	0.358299
315	L	0	3	0	0	1.28184	0.847363	0.3573
316	G	1	10	0	0.41347	1.1653	1.07516	0.299784
317	V	0	8	0	0	1.28184	2.26793	0.132076
318	L	0	4	0	0	1.28184	1.13064	0.287638
319	C	0	6	0	0	1.28184	1.69846	0.19249
320	Y	0	7	0	0	1.28184	1.98299	0.159076
321	E	0	15	0	0	1.28184	4.27436	0.0386915
322	F	0	3	0	0	1.28184	0.847363	0.3573
323	L	1	2	0	1.51606	0.854557	0.225666	0.634756
324	V	0	5	0	0	1.28184	1.41434	0.234337
325	G	0	7	0	0	1.28184	1.98299	0.159076
326	K	0	2	0	0	1.28184	0.564495	0.452455
327	P	0	1	0	0	1.28184	0.282041	0.595366
328	P	0	12	0	0	1.28184	3.41193	0.0647267
329	F	0	7	0	0	1.28184	1.98299	0.159076
330	E	1	1	0	2.27409	0.640918	0.916343	0.338437
331	A	1	5	0	0.758029	1.0682	0.0994447	0.752497
332	N	0	3	0	0	1.28184	0.847363	0.3573
333	T	0	2	0	0	1.28184	0.564495	0.452455
334	Y	0	1	2	0	1.28184	0.282041	0.595366
335	Q	0	9	0	0	1.28184	2.5533	0.110064
336	E	0	4	0	0	1.28184	1.13064	0.287638
337	T	1	4	0	0.909635	1.02547	0.0115494	0.914418
338	Y	0	2	0	0	1.28184	0.564495	0.452455
339	K	0	4	0	0	1.28184	1.13064	0.287638
340	R	0	1	0	0	1.28184	0.282041	0.595366
341	I	0	4	0	0	1.28184	1.13064	0.287638
342	S	0	0	0	n/a	n/a	n/a	n/a
343	R	0	0	0	n/a	n/a	n/a	n/a
344	V	0	4	0	0	1.28184	1.13064	0.287638
345	E	0	6	0	0	1.28184	1.69846	0.19249
346	F	1	5	0	0.758029	1.0682	0.0994447	0.752497
347	T	1	3	0	1.13704	0.961376	0.0212344	0.884142
348	F	0	4	0	0	1.28184	1.13064	0.287638
349	P	0	3	0	0	1.28184	0.847363	0.3573
350	D	0	2	1	0	1.28184	0.564495	0.452455
351	F	0	2	0	0	1.28184	0.564495	0.452455
352	V	0	2	0	0	1.28184	0.564495	0.452455
353	T	0	1	0	0	1.28184	0.282041	0.595366
354	E	0	0	1	n/a	n/a	n/a	n/a
355	G	0	0	1	n/a	n/a	n/a	n/a
356	A	0	1	0	0	1.28184	0.282041	0.595366
357	R	0	2	0	0	1.28184	0.564495	0.452455
358	D	0	0	4	n/a	n/a	n/a	n/a
359	L	0	0	0	n/a	n/a	n/a	n/a
360	I	0	3	0	0	1.28184	0.847363	0.3573
361	S	0	0	0	n/a	n/a	n/a	n/a
362	R	0	4	0	0	1.28184	1.13064	0.287638
363	L	0	4	0	0	1.28184	1.13064	0.287638
364	L	0	3	0	0	1.28184	0.847363	0.3573
365	K	0	2	0	0	1.28184	0.564495	0.452455
366	H	0	0	0	n/a	n/a	n/a	n/a
367	N	0	3	0	0	1.28184	0.847363	0.3573
368	P	1	2	0	1.51606	0.854557	0.225666	0.634756
369	S	0	1	0	0	1.28184	0.282041	0.595366
370	Q	0	3	0	0	1.28184	0.847363	0.3573
371	R	1	21	0	0.206735	1.22357	3.96543	0.0464437
372	P	0	2	0	0	1.28184	0.564495	0.452455
373	M	0	1	0	0	1.28184	0.282041	0.595366
374	L	0	7	0	0	1.28184	1.98299	0.159076
375	R	0	0	0	n/a	n/a	n/a	n/a
376	E	0	11	1	0	1.28184	3.1253	0.0770857
377	V	0	0	0	n/a	n/a	n/a	n/a
378	L	1	4	0	0.909635	1.02547	0.0115494	0.914418
379	E	1	2	0	1.51606	0.854557	0.225666	0.634756
380	H	0	2	0	0	1.28184	0.564495	0.452455
381	P	0	0	1	n/a	n/a	n/a	n/a
382	W	0	13	0	0	1.28184	3.69898	0.0544456
383	I	0	1	0	0	1.28184	0.282041	0.595366
